# Supplementary material for: Influencing mechanisms of live streaming influencer characteristics on purchase intention: The mediating role of emotional trust
Source: PLoS One. 2025 Apr 29;20(4):e0322294. doi: 10.1371/journal.pone.0322294 (PMC12040182; doi:10.1371/journal.pone.0322294)
Supplement: S1 File — (XLSX) [file pone.0322294.s001.xlsx]

## Sheet: Sheet1
P1	P2	P3	H1	H2	H3	A1	A2	A3	I1	I2	I3	ET1	ET2	ET3	PR1	PR2	PR3	LE1	LE2	LE3	pi1	pi2	pi3
1	1	1	1	1	1	1	1	1	1	1	1	1	1	1	5	5	5	1	1	1	1	1	1
1	2	1	1	2	1	1	2	1	1	2	1	2	1	2	1	1	1	4	4	4	1	2	1
1	1	1	1	1	1	2	2	2	2	2	2	2	2	2	2	4	3	2	1	3	2	2	2
3	3	4	2	3	3	2	2	2	1	2	1	1	2	1	2	1	3	2	4	3	2	2	2
2	2	2	2	2	2	2	2	2	2	2	2	2	2	2	2	1	3	2	4	3	2	2	2
2	2	2	2	2	2	2	2	2	2	2	2	2	2	2	1	1	1	4	4	4	2	2	2
2	2	2	2	2	2	2	2	2	2	2	2	2	2	2	1	1	1	4	4	4	2	2	2
2	2	3	2	2	2	2	2	2	2	2	2	2	2	2	5	5	5	1	1	1	3	3	3
2	1	2	2	1	2	1	2	2	1	1	4	2	3	2	2	4	3	2	1	3	1	3	4
3	3	3	3	2	2	2	2	3	2	2	2	2	3	2	2	1	3	2	4	3	2	3	2
4	5	4	2	3	1	3	2	2	2	3	2	3	2	3	2	4	3	2	1	3	2	1	2
2	2	2	3	3	3	3	2	4	2	3	2	3	3	2	2	1	3	2	4	3	2	3	2
3	3	3	2	2	2	3	2	4	3	2	2	3	2	2	5	5	5	1	1	1	2	3	3
2	3	2	2	3	2	3	2	2	2	3	2	2	3	2	2	1	3	2	4	3	2	3	3
4	3	3	2	2	2	3	3	3	4	2	4	2	2	2	5	5	5	1	1	1	2	2	2
2	3	3	2	3	2	2	3	2	2	3	3	2	3	2	2	1	3	2	4	3	3	3	3
3	4	4	2	2	2	2	2	2	2	2	2	4	4	4	5	5	5	1	1	1	3	3	3
4	3	4	4	3	3	3	2	2	2	3	2	3	2	2	5	5	5	1	1	1	3	3	3
4	4	4	2	2	2	1	1	3	4	3	3	3	3	3	5	5	5	1	1	1	3	3	3
2	4	2	1	3	2	2	3	2	2	4	1	3	4	4	2	4	3	2	1	3	2	1	4
4	4	4	3	3	3	2	3	2	4	3	4	2	2	2	5	5	5	1	1	1	2	2	2
2	4	3	2	3	1	1	1	2	5	2	3	2	4	2	2	4	3	2	1	3	2	4	3
3	3	3	4	4	4	3	3	3	2	2	2	4	3	2	2	1	3	2	4	3	3	3	3
4	4	3	2	2	2	2	2	3	4	3	3	2	2	2	2	1	3	2	4	3	2	2	2
4	4	4	3	3	3	2	2	2	4	3	3	3	3	4	5	5	5	1	1	1	2	2	2
2	4	3	2	3	4	4	2	3	1	2	3	3	3	3	2	4	3	2	1	3	4	3	3
3	4	3	3	3	3	2	3	3	2	3	3	3	2	3	2	1	3	2	4	3	3	2	3
2	4	3	1	2	4	3	2	4	2	2	3	2	2	3	2	4	3	2	1	3	4	3	3
4	4	4	3	3	3	3	3	3	2	2	2	2	3	3	2	1	3	2	4	3	3	3	2
4	4	4	3	3	3	3	2	3	2	2	2	3	3	3	1	1	1	4	4	4	3	3	3
3	3	3	3	3	3	3	3	3	4	3	4	3	3	3	5	5	5	1	1	1	2	2	2
3	3	3	3	2	2	3	3	3	3	3	3	4	3	3	2	4	3	2	1	3	3	2	2
4	5	4	2	2	1	2	2	5	4	1	1	4	4	3	2	1	3	2	4	3	3	2	2
3	4	4	2	3	3	2	2	3	3	2	3	3	3	3	2	1	3	2	4	3	3	3	3
4	3	4	3	3	2	3	2	4	4	2	2	3	3	3	2	1	3	2	4	3	4	4	3
3	3	3	3	3	3	3	3	2	3	2	3	3	3	3	2	1	3	2	4	3	3	3	3
5	5	4	1	2	2	4	3	3	2	3	2	3	2	3	5	5	5	1	1	1	2	3	3
3	2	3	2	3	4	4	3	2	2	3	2	2	2	3	5	5	5	1	1	1	2	3	2
4	4	3	3	2	3	3	2	3	3	2	3	5	3	3	2	4	3	2	1	3	4	3	4
4	3	2	2	3	4	3	3	3	2	2	2	2	2	3	2	1	3	2	4	3	3	3	3
3	4	3	3	3	3	3	4	4	2	2	3	3	3	3	5	5	5	1	1	1	3	3	3
2	3	3	3	3	3	3	3	3	3	3	3	2	3	4	2	4	3	2	1	3	3	3	3
5	4	3	1	2	3	1	2	4	5	4	3	3	3	3	2	4	3	2	1	3	2	3	4
3	4	3	3	2	3	4	3	3	2	3	3	2	3	3	2	4	3	2	1	3	3	2	3
5	4	3	2	2	4	4	3	3	2	2	3	4	3	2	2	4	3	2	1	3	4	3	3
3	3	3	2	2	4	3	4	3	3	3	3	2	2	3	2	4	3	2	1	3	3	3	3
4	4	4	3	3	3	3	3	3	3	3	3	2	3	3	1	1	1	4	4	4	2	3	3
2	3	2	3	2	3	4	3	4	3	4	3	3	3	3	5	5	5	1	1	1	4	3	2
3	3	3	3	3	3	3	3	3	3	3	3	3	3	3	5	5	5	1	1	1	3	3	3
3	3	3	3	3	3	3	3	3	3	3	3	3	3	3	5	5	5	1	1	1	3	3	3
3	4	3	3	3	3	3	3	3	2	3	3	3	3	3	2	1	3	2	4	3	3	3	3
3	3	2	2	3	2	2	3	4	3	3	3	3	3	3	2	1	3	2	4	3	4	3	3
3	3	3	3	3	3	3	3	3	3	3	3	3	3	3	5	5	5	1	1	1	3	3	3
4	3	3	2	3	3	3	3	2	3	4	3	1	2	4	2	1	3	2	4	3	4	3	3
3	3	3	2	2	2	3	3	3	4	4	4	3	3	3	2	1	3	2	4	3	2	2	2
3	3	3	3	3	3	3	3	3	3	3	3	3	4	3	2	1	3	2	4	3	3	3	3
3	3	3	3	3	3	3	3	3	3	3	3	3	3	3	2	4	3	2	1	3	3	3	3
3	3	3	3	3	3	3	3	3	3	3	3	2	4	3	2	4	3	2	1	3	3	3	3
3	3	3	3	3	3	3	3	3	3	3	3	3	3	3	2	4	3	2	1	3	3	3	3
3	3	3	3	3	3	3	3	3	3	3	3	3	3	3	1	1	1	4	4	4	3	3	3
5	3	1	1	3	4	5	4	3	1	2	3	3	3	3	1	1	1	4	4	4	1	2	3
3	3	3	3	3	3	3	3	3	3	3	3	3	3	3	1	1	1	4	4	4	3	3	3
4	5	4	3	2	2	4	4	2	2	3	3	2	3	2	2	4	3	2	1	3	4	3	2
4	4	4	4	4	4	3	3	4	2	3	2	2	3	3	2	4	3	2	1	3	3	3	3
4	4	4	3	3	3	3	3	3	3	3	3	3	3	3	1	1	1	4	4	4	3	3	3
3	4	3	2	3	4	4	3	2	3	4	3	3	3	3	5	5	5	1	1	1	2	3	4
4	4	3	3	4	3	4	4	3	3	3	3	2	3	3	5	5	5	1	1	1	2	3	2
4	3	2	2	3	4	4	3	2	2	3	4	3	2	3	2	1	3	2	4	3	5	4	3
4	4	3	3	2	3	4	3	4	4	3	2	3	2	2	2	4	3	2	1	3	4	4	4
4	3	3	2	4	2	4	3	3	2	3	3	2	3	4	2	4	3	2	1	3	4	3	5
3	3	4	3	2	4	2	3	3	3	3	3	2	3	3	5	5	5	1	1	1	4	3	4
4	4	4	3	4	3	2	4	3	3	2	3	3	3	3	2	4	3	2	1	3	3	4	3
2	4	4	4	4	3	3	4	3	4	4	4	4	4	4	2	4	3	2	1	3	2	2	2
3	3	4	3	2	3	4	4	3	3	4	3	3	3	3	2	4	3	2	1	3	3	2	3
4	4	4	2	2	2	2	4	3	4	3	4	3	4	3	2	4	3	2	1	3	3	3	3
1	1	1	4	3	2	4	4	4	4	4	4	3	3	2	1	1	1	4	4	4	3	3	3
3	4	4	3	2	2	3	3	3	3	4	3	3	4	3	1	1	1	4	4	4	3	4	3
1	2	3	4	3	4	4	2	4	4	2	3	3	2	3	5	5	5	1	1	1	5	4	3
4	4	4	3	2	3	3	4	3	2	3	3	4	3	3	2	1	3	2	4	3	3	4	3
3	1	5	5	5	5	2	3	2	2	3	3	3	3	5	5	5	5	1	1	1	1	4	4
4	4	4	3	3	3	3	3	3	3	3	3	3	3	3	2	1	3	2	4	3	4	3	3
2	3	4	4	3	3	3	4	3	4	3	3	3	4	3	5	5	5	1	1	1	4	3	3
4	4	4	2	3	2	2	3	3	4	3	4	4	3	3	5	5	5	1	1	1	3	3	3
3	3	3	4	3	3	3	4	3	3	4	3	3	4	4	2	4	3	2	1	3	3	3	3
2	3	3	3	3	3	3	4	3	3	4	4	3	3	2	2	4	3	2	1	3	3	3	3
4	4	4	4	3	3	3	4	3	3	4	4	3	3	3	1	1	1	4	4	4	3	3	3
2	3	4	5	4	3	2	3	4	4	3	2	2	2	3	2	1	3	2	4	3	3	3	3
4	5	4	3	2	3	4	4	2	4	3	3	4	4	4	2	4	3	2	1	3	4	3	3
4	5	4	4	5	4	4	4	4	3	4	4	2	2	2	2	4	3	2	1	3	2	3	2
4	2	4	3	3	2	3	4	3	4	2	4	1	1	1	5	5	5	1	1	1	3	4	3
5	4	2	2	3	4	2	3	5	5	4	1	4	3	3	2	1	3	2	4	3	5	2	5
4	3	3	4	4	3	3	2	3	4	3	4	4	1	4	2	1	3	2	4	3	4	3	3
1	3	5	4	5	5	1	4	5	2	4	5	3	3	3	2	4	3	2	1	3	3	4	5
4	4	4	3	3	4	3	4	4	3	4	4	4	3	3	1	1	1	4	4	4	3	3	3
4	4	4	3	3	3	4	3	3	3	4	3	4	3	3	2	1	3	2	4	3	4	3	3
3	4	3	3	4	3	3	4	3	3	4	3	3	4	3	2	1	3	2	4	3	3	4	3
4	4	4	2	2	2	3	4	4	3	3	2	4	3	3	2	1	3	2	4	3	4	4	3
3	4	3	4	3	3	4	3	3	4	2	3	3	3	3	2	1	3	2	4	3	3	3	4
3	4	4	4	3	4	4	4	3	3	3	3	4	4	4	2	4	3	2	1	3	3	3	3
3	4	3	3	3	4	4	3	3	4	3	3	4	3	4	1	1	1	4	4	4	4	3	3
3	3	3	4	4	4	3	3	3	4	4	4	3	4	3	1	1	1	4	4	4	3	3	3
4	4	4	4	3	3	4	4	4	2	3	3	4	4	3	5	5	5	1	1	1	2	3	3
4	4	4	2	2	2	2	3	3	4	4	4	4	3	4	5	5	5	1	1	1	4	4	4
4	4	3	4	4	4	3	3	2	4	4	4	4	3	3	2	4	3	2	1	3	2	3	3
4	4	4	4	2	3	3	3	3	4	3	3	3	3	4	2	4	3	2	1	3	4	3	3
4	3	3	4	3	3	4	3	4	3	3	4	4	4	4	2	4	3	2	1	3	4	3	4
4	4	4	2	2	2	4	4	4	4	4	4	2	3	3	1	1	1	4	4	4	3	3	3
5	5	5	4	4	4	2	2	3	4	4	4	3	3	3	5	5	5	1	1	1	3	3	3
3	4	4	3	3	4	3	4	3	3	3	4	3	4	3	2	1	3	2	4	3	3	4	4
4	4	4	4	2	3	3	4	4	4	4	4	4	4	4	2	1	3	2	4	3	3	3	3
4	4	4	3	3	2	2	3	3	4	4	3	3	3	4	5	5	5	1	1	1	4	4	4
4	2	3	3	3	3	4	3	3	3	3	4	4	3	3	2	1	3	2	4	3	4	4	4
3	3	3	3	3	3	2	4	3	2	5	5	3	4	3	5	5	5	1	1	1	4	4	4
4	4	4	4	4	3	4	3	4	4	3	3	3	3	3	2	4	3	2	1	3	3	3	3
4	4	4	3	3	3	3	3	4	4	3	4	4	4	3	2	4	3	2	1	3	4	3	3
4	3	4	4	3	4	3	3	4	5	3	4	3	3	3	1	1	1	4	4	4	3	3	3
4	4	4	3	3	3	4	3	3	4	4	4	3	3	3	2	1	3	2	4	3	4	4	4
3	4	4	4	4	3	3	2	3	4	3	3	4	4	4	2	1	3	2	4	3	4	3	3
4	3	4	4	3	5	4	3	3	3	4	3	4	3	4	5	5	5	1	1	1	3	4	3
4	3	4	3	4	4	3	4	3	3	4	3	3	4	3	2	1	3	2	4	3	4	3	4
4	3	3	4	3	3	4	4	3	3	4	3	4	4	3	5	5	5	1	1	1	4	3	4
4	4	4	3	3	3	3	3	3	3	4	4	4	3	3	2	4	3	2	1	3	3	3	3
4	4	4	3	3	4	3	4	3	4	4	3	4	3	4	2	4	3	2	1	3	3	4	3
3	3	4	3	4	3	4	3	4	3	3	2	3	3	3	2	4	3	2	1	3	4	3	4
4	5	5	1	3	3	4	4	3	5	5	5	4	3	3	2	4	3	2	1	3	4	4	3
3	4	4	4	4	4	3	4	4	3	4	4	3	3	3	2	4	3	2	1	3	3	2	3
5	4	4	2	3	4	3	3	3	3	2	3	4	4	4	2	4	3	2	1	3	4	3	4
4	5	5	2	2	3	1	4	3	5	4	5	4	3	3	2	1	3	2	4	3	4	5	4
4	4	4	5	5	3	1	1	3	4	4	4	4	4	3	2	1	3	2	4	3	4	4	4
4	4	4	3	3	3	4	3	3	3	3	3	3	4	4	2	1	3	2	4	3	4	4	4
4	4	4	3	3	3	3	4	3	3	4	4	3	3	3	5	5	5	1	1	1	4	4	4
3	4	4	3	3	4	3	4	4	3	3	3	3	3	3	5	5	5	1	1	1	5	4	3
4	4	4	4	3	4	4	3	4	3	3	4	4	3	4	2	1	3	2	4	3	4	3	3
3	4	3	4	3	4	3	4	3	4	3	4	3	3	3	2	1	3	2	4	3	4	3	4
3	4	3	3	4	3	4	3	3	4	3	4	3	3	4	2	1	3	2	4	3	4	4	3
3	2	3	4	3	3	4	3	4	4	4	4	4	3	3	5	5	5	1	1	1	4	4	4
3	4	4	3	3	3	3	3	4	4	4	4	4	3	4	5	5	5	1	1	1	3	3	4
4	4	4	3	3	3	2	4	4	4	4	4	4	3	4	2	4	3	2	1	3	4	4	4
4	5	5	3	3	4	4	5	3	2	3	4	4	3	4	2	4	3	2	1	3	3	3	3
4	3	4	4	3	4	4	4	4	4	3	4	4	4	3	2	4	3	2	1	3	3	4	3
4	5	3	3	3	3	4	4	4	4	5	4	3	3	3	1	1	1	4	4	4	3	3	3
3	4	3	4	3	4	3	4	3	4	3	4	4	4	4	1	1	1	4	4	4	4	3	4
4	5	5	4	4	4	1	5	3	4	4	5	4	4	3	2	1	3	2	4	3	4	4	3
3	4	3	4	3	3	4	4	3	4	4	3	4	3	4	2	4	3	2	1	3	4	4	3
4	5	5	4	2	2	4	4	2	4	4	4	2	2	3	2	4	3	2	1	3	4	4	4
3	3	4	4	4	4	4	4	4	4	4	4	4	3	3	2	4	3	2	1	3	3	3	3
4	3	2	2	3	3	4	3	4	5	4	4	4	4	3	2	4	3	2	1	3	4	3	4
3	4	3	4	3	4	3	4	3	4	3	4	4	3	3	1	1	1	4	4	4	3	4	3
4	3	4	4	4	3	4	4	4	3	4	3	4	3	4	1	1	1	4	4	4	4	3	4
4	3	4	3	4	3	4	3	4	3	4	3	3	4	3	1	1	1	4	4	4	4	3	4
3	4	3	4	3	4	3	4	3	4	3	4	3	3	3	1	1	1	4	4	4	3	4	3
4	3	4	3	3	4	4	3	4	3	3	4	4	3	4	1	1	1	4	4	4	4	3	4
3	4	3	4	3	4	4	3	4	4	3	4	4	4	4	2	1	3	2	4	3	4	3	4
3	3	4	3	3	4	4	3	4	4	3	4	4	3	4	2	4	3	2	1	3	4	3	4
3	4	2	3	4	3	4	4	3	4	3	5	3	4	4	2	4	3	2	1	3	4	3	5
3	4	4	4	3	3	4	3	3	4	4	3	4	4	3	2	4	3	2	1	3	4	4	4
4	5	5	3	3	2	2	4	4	4	5	3	3	4	3	1	1	1	4	4	4	4	4	3
4	3	4	3	4	3	4	4	3	4	3	4	4	3	4	1	1	1	4	4	4	4	4	4
4	4	5	5	4	4	1	3	3	5	5	4	4	3	4	5	5	5	1	1	1	4	4	3
3	3	4	5	4	4	3	4	3	4	3	4	4	3	4	2	1	3	2	4	3	4	4	3
4	4	4	3	4	4	2	2	4	3	4	5	4	4	4	5	5	5	1	1	1	4	4	4
4	3	4	4	3	4	3	4	3	4	3	3	4	4	4	2	1	3	2	4	3	4	3	4
4	4	3	4	5	4	3	3	4	4	3	2	3	3	3	2	1	3	2	4	3	3	4	4
4	4	3	4	4	4	4	4	4	4	4	4	4	3	4	2	4	3	2	1	3	4	3	4
3	3	3	3	3	4	4	4	3	4	4	4	4	4	4	2	4	3	2	1	3	4	4	3
3	3	3	3	3	3	4	4	4	4	4	4	4	3	3	2	4	3	2	1	3	3	3	3
3	4	3	4	3	4	4	3	4	4	3	4	4	4	4	1	1	1	4	4	4	4	3	4
4	3	4	3	4	4	3	3	3	4	3	3	3	4	4	1	1	1	4	4	4	3	5	4
4	3	4	3	4	4	3	4	3	4	4	3	4	3	4	2	1	3	2	4	3	3	4	4
4	5	5	3	3	4	3	3	4	4	4	4	3	3	3	2	1	3	2	4	3	4	4	4
4	4	3	4	3	4	4	3	4	4	3	4	3	4	3	2	1	3	2	4	3	4	3	4
3	4	4	3	4	3	4	3	4	3	4	4	4	4	4	2	4	3	2	1	3	4	3	4
5	5	5	4	3	3	4	5	4	3	4	4	4	4	4	2	4	3	2	1	3	3	3	3
3	4	4	3	3	3	4	4	4	3	3	4	3	4	3	2	4	3	2	1	3	4	4	4
4	3	3	2	4	4	5	4	4	2	5	4	4	3	4	1	1	1	4	4	4	4	4	4
4	4	4	4	3	4	4	4	3	3	4	5	4	4	4	5	5	5	1	1	1	4	4	4
4	3	4	4	3	4	4	3	4	4	3	4	4	3	4	2	4	3	2	1	3	4	3	4
4	4	4	4	4	4	3	4	3	3	3	4	4	4	3	2	4	3	2	1	3	4	4	4
4	4	4	4	5	4	4	3	4	4	3	3	3	3	4	1	1	1	4	4	4	4	3	4
4	5	4	4	4	5	4	5	4	4	4	5	4	3	3	2	1	3	2	4	3	3	3	3
4	4	5	4	3	5	4	4	3	5	4	2	4	3	3	2	1	3	2	4	3	4	4	4
4	4	4	3	3	4	4	4	5	4	4	3	4	3	4	5	5	5	1	1	1	4	4	4
3	4	4	3	5	3	3	2	4	3	4	5	3	4	4	5	5	5	1	1	1	4	3	5
4	5	4	4	4	3	4	4	3	3	4	4	4	3	4	5	5	5	1	1	1	4	3	4
4	2	4	3	4	4	4	4	3	4	3	4	4	4	4	2	1	3	2	4	3	4	3	3
5	5	5	3	3	3	5	5	5	3	3	3	3	3	3	5	5	5	1	1	1	3	3	3
4	4	4	2	2	2	2	3	3	5	5	5	4	4	4	2	1	3	2	4	3	4	4	4
4	4	4	4	3	4	4	3	4	4	3	4	4	4	4	2	4	3	2	1	3	4	3	4
4	3	4	4	3	4	4	4	4	4	3	4	3	4	5	2	4	3	2	1	3	4	4	3
5	5	5	5	5	5	3	3	3	3	3	3	5	4	3	2	4	3	2	1	3	5	5	5
4	4	4	4	2	2	4	4	4	4	4	4	4	3	4	2	4	3	2	1	3	4	4	3
4	3	4	4	3	4	5	5	1	4	3	3	5	3	4	2	4	3	2	1	3	3	4	5
4	3	4	3	4	4	2	4	4	4	3	5	3	3	4	2	4	3	2	1	3	4	5	4
5	3	4	5	3	3	5	3	3	3	3	3	3	3	3	2	4	3	2	1	3	5	5	3
3	3	4	3	4	3	3	4	4	3	5	4	3	3	3	1	1	1	4	4	4	4	5	4
4	4	4	3	3	4	3	4	4	4	3	4	4	4	4	1	1	1	4	4	4	4	4	4
4	5	4	3	4	3	3	4	3	4	4	5	3	3	4	5	5	5	1	1	1	4	3	4
4	4	4	4	4	4	4	4	4	4	4	3	4	3	4	5	5	5	1	1	1	4	3	4
4	4	4	3	3	4	4	4	4	4	3	4	3	4	4	5	5	5	1	1	1	4	3	4
4	3	4	3	4	3	4	3	4	4	4	5	4	5	4	5	5	5	1	1	1	3	4	4
4	3	4	4	3	4	4	4	4	4	3	4	4	4	3	2	1	3	2	4	3	4	4	4
3	4	3	5	4	4	3	4	3	4	3	4	4	3	4	2	1	3	2	4	3	4	3	4
4	4	4	4	4	4	4	4	4	4	4	4	4	3	4	2	4	3	2	1	3	4	3	3
4	3	4	4	3	4	4	4	4	4	3	4	3	4	3	2	4	3	2	1	3	4	4	3
4	3	4	2	4	3	4	5	4	3	4	5	4	4	4	1	1	1	4	4	4	3	5	5
4	5	5	5	4	3	5	5	5	3	4	3	3	3	3	2	1	3	2	4	3	3	3	3
4	4	4	4	4	4	2	4	5	4	3	4	4	4	4	2	1	3	2	4	3	4	4	4
4	3	4	4	3	4	4	3	4	5	4	4	4	4	4	2	1	3	2	4	3	5	4	4
5	5	5	4	3	4	2	5	4	4	4	4	4	4	4	2	4	3	2	1	3	5	5	3
4	3	4	4	3	4	4	4	4	5	5	5	3	3	3	2	4	3	2	1	3	4	3	3
4	4	4	4	4	4	4	3	3	4	3	4	4	3	4	2	4	3	2	1	3	4	4	4
5	5	5	3	3	3	3	4	4	4	3	4	4	4	5	1	1	1	4	4	4	4	4	4
4	5	5	4	4	4	2	4	4	4	3	3	4	3	4	2	1	3	2	4	3	4	4	4
3	4	4	5	2	4	5	2	4	5	2	4	4	4	4	2	1	3	2	4	3	5	4	5
5	4	4	4	4	3	4	4	4	3	3	4	5	4	3	2	4	3	2	1	3	4	4	4
4	4	4	3	4	4	4	3	4	4	3	4	4	4	4	2	4	3	2	1	3	4	4	4
5	5	5	3	3	4	3	4	5	4	5	3	4	4	4	1	1	1	4	4	4	5	5	5
4	5	4	4	4	4	4	5	4	4	5	4	5	2	4	5	5	5	1	1	1	3	4	3
5	4	5	5	4	5	5	5	1	5	4	1	3	4	3	2	1	3	2	4	3	5	4	5
3	4	4	4	4	4	4	4	4	4	4	4	5	4	1	2	4	3	2	1	3	4	4	4
5	4	5	5	4	4	5	3	4	4	3	3	4	4	3	1	1	1	4	4	4	5	3	2
4	4	4	4	4	4	3	5	4	4	5	5	4	4	4	5	5	5	1	1	1	4	4	4
4	4	4	4	4	4	4	4	4	4	4	4	4	4	4	5	5	5	1	1	1	4	4	3
4	3	4	5	4	4	4	4	5	4	3	4	4	5	4	2	1	3	2	4	3	4	4	3
4	4	5	3	4	4	3	5	4	5	3	5	4	4	4	2	1	3	2	4	3	4	4	3
3	4	3	4	3	4	3	4	4	3	4	4	5	3	4	5	5	5	1	1	1	5	4	4
5	4	4	5	4	4	4	4	3	4	4	3	4	4	4	2	4	3	2	1	3	4	4	3
4	3	4	5	4	5	4	3	4	4	3	4	4	4	4	2	4	3	2	1	3	5	4	3
3	4	4	4	3	3	4	4	5	3	3	3	4	4	3	2	4	3	2	1	3	5	4	4
4	4	4	4	4	4	3	4	4	4	4	4	4	4	3	2	4	3	2	1	3	4	4	4
5	5	5	3	4	4	3	5	4	4	3	4	4	4	5	2	4	3	2	1	3	5	5	5
5	4	4	5	4	5	4	5	4	4	5	5	4	4	5	1	1	1	4	4	4	5	4	4
5	5	5	5	5	5	4	4	3	3	3	4	3	3	3	1	1	1	4	4	4	4	5	3
4	5	4	4	5	4	4	4	4	4	4	5	4	4	5	1	1	1	4	4	4	4	4	4
3	3	5	4	3	5	5	4	4	5	3	4	4	4	4	2	1	3	2	4	3	4	4	4
4	4	4	4	4	4	4	4	4	4	4	4	4	4	4	5	5	5	1	1	1	4	4	4
4	3	5	4	4	3	4	5	3	4	4	5	4	4	3	5	5	5	1	1	1	5	3	4
4	4	4	4	4	4	4	4	4	4	4	4	4	4	4	5	5	5	1	1	1	4	4	4
4	4	4	4	4	4	4	4	4	4	4	4	4	4	4	2	1	3	2	4	3	4	4	4
4	4	4	4	4	4	4	4	4	4	4	4	4	4	4	2	1	3	2	4	3	4	4	4
5	4	5	3	4	4	1	5	4	4	5	5	4	4	4	2	1	3	2	4	3	5	4	4
4	4	4	4	4	4	4	4	4	4	4	4	4	4	4	2	1	3	2	4	3	4	4	4
5	5	5	3	3	3	5	5	5	5	5	5	4	4	4	5	5	5	1	1	1	3	3	3
3	4	4	4	4	4	4	3	4	4	4	5	5	4	3	5	5	5	1	1	1	4	4	4
4	4	4	4	4	4	4	4	4	4	4	4	4	3	4	2	1	3	2	4	3	4	4	4
4	4	4	4	4	4	4	4	4	4	4	4	5	4	4	2	4	3	2	1	3	4	4	4
4	4	4	4	4	4	4	4	4	4	4	4	4	4	4	2	4	3	2	1	3	4	4	4
3	4	5	5	4	3	3	4	5	5	4	3	4	4	4	2	4	3	2	1	3	5	4	3
4	4	4	4	4	4	4	4	4	4	4	4	3	3	3	2	4	3	2	1	3	4	4	4
4	4	4	4	4	4	4	4	4	4	4	4	4	4	5	1	1	1	4	4	4	4	4	4
5	4	3	5	4	3	3	4	4	4	4	4	4	4	4	1	1	1	4	4	4	5	5	4
4	4	4	4	4	4	4	4	4	4	4	4	4	4	4	1	1	1	4	4	4	4	4	4
4	4	5	4	3	4	4	4	5	4	3	4	5	4	4	5	5	5	1	1	1	5	3	4
5	5	5	4	3	5	5	5	5	4	4	4	3	4	4	2	1	3	2	4	3	4	4	4
4	4	4	4	4	4	4	4	4	4	4	4	5	4	3	2	1	3	2	4	3	4	4	4
4	4	5	5	3	4	4	5	3	4	5	3	5	4	3	5	5	5	1	1	1	4	3	4
4	4	5	4	4	4	4	4	4	4	4	4	4	3	4	2	1	3	2	4	3	4	4	4
4	3	4	5	4	4	3	4	4	5	4	4	4	5	4	2	1	3	2	4	3	3	4	4
5	4	4	4	4	5	4	4	5	4	4	4	4	3	4	2	4	3	2	1	3	3	3	3
4	4	4	4	4	4	4	5	4	5	4	4	4	4	4	2	4	3	2	1	3	4	4	4
4	3	4	5	4	5	4	3	4	5	4	5	5	3	4	2	4	3	2	1	3	4	3	4
4	5	4	4	5	4	3	4	4	3	4	3	4	4	4	2	4	3	2	1	3	3	4	5
5	3	4	5	4	5	5	3	3	5	5	5	5	5	4	2	4	3	2	1	3	4	3	3
5	5	5	3	4	4	4	5	4	5	3	4	5	5	5	2	1	3	2	4	3	4	4	3
5	4	4	4	3	5	5	4	5	4	3	3	5	4	5	2	1	3	2	4	3	3	3	5
4	4	5	5	3	4	4	5	4	4	3	4	4	4	4	5	5	5	1	1	1	4	5	3
1	2	2	4	4	4	4	4	4	4	4	4	3	4	3	2	4	3	2	1	3	5	5	5
5	4	4	3	4	3	3	4	3	4	4	5	4	5	3	2	4	3	2	1	3	4	4	4
5	4	5	4	4	4	4	4	4	4	4	4	5	4	4	2	4	3	2	1	3	4	4	4
5	5	5	5	5	5	5	5	5	5	5	5	4	3	4	5	5	5	1	1	1	4	4	4
5	4	4	4	5	4	2	3	3	3	2	5	3	3	3	5	5	5	1	1	1	5	5	5
3	4	4	4	3	3	3	4	4	5	4	4	4	5	5	2	1	3	2	4	3	4	5	5
4	3	4	5	4	4	4	5	4	4	4	4	4	5	5	2	1	3	2	4	3	5	4	4
5	5	5	5	5	5	4	4	4	4	4	4	5	4	4	5	5	5	1	1	1	3	3	3
4	3	4	5	4	5	4	3	4	5	4	4	5	4	4	2	4	3	2	1	3	5	4	5
5	5	4	3	4	4	5	3	4	4	5	4	5	4	3	1	1	1	4	4	4	5	4	4
5	4	5	3	4	3	4	4	5	5	5	3	4	4	4	1	1	1	4	4	4	5	4	5
4	4	5	3	4	5	3	5	5	4	3	5	5	4	4	2	1	3	2	4	3	4	5	3
4	4	3	4	4	5	4	4	4	4	4	4	4	4	4	5	5	5	1	1	1	4	5	4
5	5	5	5	5	5	5	5	4	4	4	4	4	4	4	2	1	3	2	4	3	4	4	4
4	4	4	5	5	5	4	4	4	4	3	4	4	4	4	2	1	3	2	4	3	4	5	4
4	4	4	5	5	4	4	4	4	5	4	4	5	5	4	2	4	3	2	1	3	4	4	5
4	4	5	4	5	4	3	4	5	5	3	5	4	5	4	2	4	3	2	1	3	4	4	4
4	4	4	4	4	4	4	4	5	4	5	4	5	4	4	2	4	3	2	1	3	4	4	4
5	4	5	5	4	4	5	4	5	5	4	3	4	4	3	1	1	1	4	4	4	5	4	3
5	4	5	5	5	3	4	5	5	4	4	5	5	5	5	1	1	1	4	4	4	5	5	5
4	4	4	4	4	4	4	4	4	4	5	5	4	5	5	2	1	3	2	4	3	4	4	4
4	5	4	4	3	4	4	5	4	5	4	5	4	5	4	2	4	3	2	1	3	4	5	4
4	3	4	4	5	4	5	4	5	4	5	4	5	5	4	2	4	3	2	1	3	5	4	5
4	3	4	4	4	5	4	5	5	4	4	5	4	4	3	2	4	3	2	1	3	4	5	4
4	3	3	5	4	3	5	4	4	5	4	4	4	4	4	2	4	3	2	1	3	5	4	4
4	5	4	3	4	5	4	4	3	4	5	3	4	5	5	2	4	3	2	1	3	4	5	4
4	4	5	4	4	5	4	5	4	4	5	4	5	5	4	2	4	3	2	1	3	4	5	4
4	4	5	4	3	4	2	5	4	5	5	4	4	4	5	1	1	1	4	4	4	5	5	4
4	4	4	4	4	4	4	5	4	5	4	4	4	4	5	1	1	1	4	4	4	4	4	4
5	4	4	4	4	5	4	4	4	4	4	5	4	5	4	2	1	3	2	4	3	4	4	4
4	5	4	4	5	4	4	5	4	4	5	4	4	4	5	5	5	5	1	1	1	4	5	3
5	4	3	4	4	5	4	4	5	5	4	4	5	4	5	5	5	5	1	1	1	4	5	4
4	5	4	4	3	4	3	4	5	4	5	4	4	5	4	2	1	3	2	4	3	4	5	4
5	4	4	4	5	4	4	4	4	5	4	4	3	5	4	2	4	3	2	1	3	4	4	4
4	4	5	3	5	3	3	5	4	4	5	4	4	4	4	2	4	3	2	1	3	4	5	4
4	4	4	4	5	4	4	4	4	4	5	4	4	5	4	2	4	3	2	1	3	4	5	4
5	4	3	4	5	4	4	5	4	4	5	4	5	4	4	2	4	3	2	1	3	5	5	4
4	4	5	5	4	4	4	4	4	4	3	4	5	4	5	2	4	3	2	1	3	5	4	4
4	4	5	4	5	4	4	5	4	4	5	4	5	4	4	2	1	3	2	4	3	4	5	4
4	5	4	4	5	4	4	4	5	4	5	4	4	4	3	2	1	3	2	4	3	4	4	4
4	5	4	4	4	5	4	5	4	4	4	4	4	4	5	5	5	5	1	1	1	4	4	4
4	4	5	5	4	5	5	4	5	4	5	4	5	4	4	2	1	3	2	4	3	4	3	4
4	5	4	4	4	5	5	4	5	5	5	4	4	5	4	2	1	3	2	4	3	4	5	4
4	4	4	5	4	3	4	4	5	5	5	4	4	5	4	2	4	3	2	1	3	5	4	4
3	5	4	3	5	4	3	5	4	5	4	5	4	4	4	2	4	3	2	1	3	4	5	4
4	5	4	4	4	4	4	5	4	4	4	4	5	4	4	2	4	3	2	1	3	4	5	5
4	4	4	4	4	5	5	5	4	5	4	4	5	4	5	1	1	1	4	4	4	4	4	5
4	5	5	5	3	4	2	5	4	5	5	5	4	3	4	1	1	1	4	4	4	5	4	4
4	5	4	3	4	4	4	5	4	4	4	5	4	5	4	5	5	5	1	1	1	4	5	5
5	4	4	4	5	4	4	5	4	5	4	4	4	5	4	2	1	3	2	4	3	4	4	5
5	4	5	5	3	4	3	5	5	5	4	5	5	4	4	2	1	3	2	4	3	4	4	3
4	5	4	4	5	4	5	4	4	4	5	4	5	4	4	2	4	3	2	1	3	4	5	4
4	5	4	4	4	4	5	4	4	5	4	5	4	4	4	2	4	3	2	1	3	4	4	4
5	4	4	5	4	4	4	5	4	4	5	4	4	5	4	2	4	3	2	1	3	5	4	4
5	4	4	4	4	4	5	4	4	5	4	4	4	5	4	2	4	3	2	1	3	5	5	4
4	5	4	4	5	4	4	5	4	4	5	4	5	5	5	2	4	3	2	1	3	4	5	4
5	4	4	4	5	4	4	4	4	5	5	5	5	4	5	5	5	5	1	1	1	4	4	5
4	3	4	4	5	4	4	5	5	4	5	5	5	4	5	5	5	5	1	1	1	4	5	4
4	4	5	5	4	5	4	5	4	4	4	5	4	4	5	2	1	3	2	4	3	4	5	4
5	4	3	4	5	4	3	4	5	5	4	5	4	5	4	2	1	3	2	4	3	5	5	4
5	5	5	5	5	5	5	4	4	5	5	5	5	4	4	5	5	5	1	1	1	3	4	4
5	5	5	5	5	5	4	4	4	5	5	5	4	4	4	5	5	5	1	1	1	4	4	4
4	5	4	4	4	5	4	5	4	5	4	5	4	4	5	2	1	3	2	4	3	4	5	4
4	5	4	4	5	4	4	4	5	4	5	4	4	4	4	2	1	3	2	4	3	5	5	4
4	5	4	5	5	4	5	3	4	4	5	4	4	4	4	2	1	3	2	4	3	5	4	4
4	5	4	4	5	4	4	5	4	4	5	4	5	4	4	2	4	3	2	1	3	4	5	4
5	4	4	4	4	5	4	4	5	4	5	4	4	5	5	2	4	3	2	1	3	5	4	5
5	4	4	4	5	4	4	4	5	5	5	4	4	5	4	2	4	3	2	1	3	4	4	5
4	5	4	4	5	4	5	5	4	4	5	4	5	4	5	2	4	3	2	1	3	5	4	4
5	4	3	5	5	4	4	3	5	4	5	4	5	5	4	2	4	3	2	1	3	5	4	4
5	4	5	5	3	4	5	4	5	4	4	5	4	5	4	2	1	3	2	4	3	5	5	5
4	5	4	5	4	4	4	4	4	5	4	4	4	4	5	5	5	5	1	1	1	5	5	4
5	4	4	4	5	4	4	5	4	4	4	4	4	5	5	2	1	3	2	4	3	4	4	5
4	4	4	5	4	5	5	4	5	5	4	5	5	5	5	5	5	5	1	1	1	4	4	4
4	4	4	4	4	4	5	4	5	4	5	4	5	4	5	5	5	5	1	1	1	4	5	4
4	5	5	4	4	5	5	5	5	5	4	5	4	5	4	2	4	3	2	1	3	4	5	3
4	4	5	5	5	4	4	4	4	5	5	4	5	5	5	2	4	3	2	1	3	5	5	4
4	4	5	5	4	4	5	4	5	5	5	4	4	4	5	2	4	3	2	1	3	4	4	5
4	5	5	5	4	4	3	5	4	5	4	5	4	4	5	2	4	3	2	1	3	4	5	5
4	4	4	5	4	4	4	5	4	5	4	5	4	5	4	2	4	3	2	1	3	5	5	4
4	4	3	4	5	4	5	4	5	5	5	3	4	4	5	2	4	3	2	1	3	5	5	5
4	5	4	4	4	5	5	4	4	5	4	4	4	5	5	1	1	1	4	4	4	4	4	5
4	5	5	4	5	4	5	4	4	4	5	4	5	4	5	1	1	1	4	4	4	5	5	4
5	4	4	4	4	5	4	5	5	4	4	4	5	4	5	1	1	1	4	4	4	4	4	5
4	4	5	4	4	5	4	4	5	5	4	4	5	4	5	1	1	1	4	4	4	5	4	5
5	4	5	5	4	5	4	5	4	5	4	5	4	5	4	2	1	3	2	4	3	4	5	4
5	4	3	4	5	4	4	3	4	5	5	5	5	4	4	2	1	3	2	4	3	5	5	5
4	5	4	4	4	5	5	4	5	4	5	5	4	4	5	2	1	3	2	4	3	4	5	4
4	4	4	5	4	5	5	5	4	5	5	5	5	4	4	2	1	3	2	4	3	4	4	5
5	4	4	4	4	5	4	5	5	5	4	4	5	4	5	2	4	3	2	1	3	5	5	5
5	4	4	5	5	4	5	4	4	4	4	5	5	5	5	1	1	1	4	4	4	4	5	5
5	4	4	4	5	4	5	5	4	4	4	5	4	5	4	1	1	1	4	4	4	5	5	4
5	5	5	4	4	5	5	4	5	5	5	5	5	4	5	5	5	5	1	1	1	4	4	4
5	4	5	5	4	5	4	5	4	5	4	5	5	4	5	2	4	3	2	1	3	5	4	4
4	5	4	5	4	5	4	5	4	5	4	5	4	4	5	2	4	3	2	1	3	5	4	5
5	4	4	5	5	4	5	5	4	4	5	5	4	4	5	2	1	3	2	4	3	5	5	5
4	4	5	5	4	5	5	5	4	4	5	4	4	5	4	2	1	3	2	4	3	4	5	4
4	4	5	5	4	5	5	4	5	5	5	4	5	5	4	2	1	3	2	4	3	5	4	5
4	5	4	5	4	4	5	4	5	5	4	5	4	5	4	5	5	5	1	1	1	5	4	4
4	4	5	5	4	5	5	4	5	5	4	5	5	4	5	2	1	3	2	4	3	5	4	4
5	4	5	4	3	4	5	4	5	5	4	5	5	4	5	2	1	3	2	4	3	5	4	5
5	5	4	5	5	4	4	5	5	5	4	4	5	4	5	5	5	5	1	1	1	4	5	5
5	5	5	4	5	5	5	5	5	5	4	4	5	4	5	2	4	3	2	1	3	5	4	4
5	4	5	4	5	4	5	4	5	5	4	5	5	5	4	1	1	1	4	4	4	5	4	5
4	4	5	5	4	5	5	5	4	4	5	5	5	5	5	2	1	3	2	4	3	5	5	4
5	4	5	4	5	5	5	4	5	5	4	5	5	4	5	2	4	3	2	1	3	5	4	5
5	5	5	5	4	5	5	4	5	5	4	4	4	5	4	1	1	1	4	4	4	5	4	4
5	4	5	5	4	5	4	5	4	5	4	5	4	5	5	2	1	3	2	4	3	5	4	5
5	5	5	4	4	4	4	5	5	5	3	5	5	5	5	2	1	3	2	4	3	5	5	4
5	4	5	5	4	5	5	4	5	5	4	5	5	5	5	2	1	3	2	4	3	5	4	5
5	5	5	2	2	2	5	5	5	5	5	5	4	5	4	2	1	3	2	4	3	5	5	5
5	4	5	5	4	5	5	4	5	5	4	5	4	5	4	5	5	5	1	1	1	5	4	5
5	4	5	5	5	4	5	5	5	4	5	4	5	5	5	2	4	3	2	1	3	5	4	5
5	4	5	5	4	5	4	5	4	5	4	5	5	4	5	2	4	3	2	1	3	5	4	5
4	5	5	4	4	3	5	5	5	5	5	5	5	4	5	1	1	1	4	4	4	5	5	5
5	5	5	4	4	5	4	5	5	5	5	4	4	5	4	2	1	3	2	4	3	5	4	4
5	4	5	5	4	5	5	4	5	5	4	5	5	5	5	2	1	3	2	4	3	5	4	5
5	4	5	5	4	5	5	4	5	5	4	5	5	5	5	2	1	3	2	4	3	5	4	5
5	4	5	5	5	5	5	4	5	5	5	5	5	4	5	2	4	3	2	1	3	5	5	4
5	5	5	4	3	3	5	5	5	5	5	5	5	4	5	2	4	3	2	1	3	5	5	5
5	5	5	4	5	5	4	4	5	4	5	5	5	5	5	5	5	5	1	1	1	5	5	5
5	4	5	5	4	5	5	5	5	5	5	5	5	4	5	2	1	3	2	4	3	5	3	4
5	5	4	4	5	4	5	5	5	5	4	5	4	5	5	2	4	3	2	1	3	5	5	5
5	4	5	4	5	4	5	5	5	4	5	5	5	4	5	2	4	3	2	1	3	5	5	5
5	4	5	5	4	5	5	4	5	5	4	5	5	4	5	2	4	3	2	1	3	5	5	5
5	5	4	5	4	5	5	4	5	5	4	5	5	5	5	2	4	3	2	1	3	5	4	5
5	4	5	4	5	5	5	5	5	5	5	5	5	4	5	2	4	3	2	1	3	5	4	5
5	5	4	5	4	5	5	4	5	5	4	5	5	4	5	2	4	3	2	1	3	5	5	5
5	5	5	3	3	3	5	5	5	5	5	5	5	5	5	1	1	1	4	4	4	5	5	5
5	5	5	5	4	5	5	5	5	5	4	5	5	4	5	2	4	3	2	1	3	5	4	5
5	5	5	5	5	5	5	5	5	5	5	5	5	5	5	1	1	1	4	4	4	4	5	4
5	5	5	4	5	5	5	5	5	5	5	5	5	5	5	5	5	5	1	1	1	5	5	5
4	4	4	5	5	5	5	5	5	5	5	5	5	5	5	2	1	3	2	4	3	5	5	5
5	5	5	5	5	5	5	5	5	5	4	5	5	5	5	2	4	3	2	1	3	5	5	5
